# Supplementary material for: Changes in the Rhizosphere Prokaryotic Community Structure of Halodule wrightii Monospecific Stands Associated to Submarine Groundwater Discharges in a Karstic Costal Area
Source: Microorganisms. 2023 Feb 16;11(2):494. doi: 10.3390/microorganisms11020494 (PMC9963909; doi:10.3390/microorganisms11020494)
Supplement: Supplementary file 1 [file microorganisms-11-00494-s001.zip]

Archive with 1 entries (1 files):
- microorganisms-2210617-supplementary.pdf
